# Supplementary material for: Effect of chemotherapy on the microbiota and metabolome of human milk, a case report
Source: Microbiome. 2014 Jul 11;2:24. doi: 10.1186/2049-2618-2-24 (PMC4109383; doi:10.1186/2049-2618-2-24)
Supplement: Additional file 1: Table S1 — Summary of taxonomic results and full-length V6 16S rRNA sequence of each OTU. [file 2049-2618-2-24-S1.xlsx]

## Sheet: Urbaniak_TableS1.txt
TableS1 Summary of taxonomic results and full length V6 16S rRNA sequence of each OTU.
OTU #	Taxonomy	Sequences
0	Bacteria;Proteobacteria;Gammaproteobacteria;Xanthomonadales;Xanthomonadaceae;unclassified;unclassified	TGGCCTTGACATGTCGAGAACTTTCCAGAGATGGATTGGTGCCTTCGGGAACTCGAACACAGGTGCTGCATGGCT
1	Bacteria;Proteobacteria;Gammaproteobacteria;Pseudomonadales;Moraxellaceae;Acinetobacter;unclassified	TGGTCTTGACATAGTAAGAACTTTCCAGAGATGGATTGGTGCCTTCGGGAACTTACATACAGGTGCTGCATGGCT
2	Bacteria;Proteobacteria;Gammaproteobacteria;Pseudomonadales;Moraxellaceae;Acinetobacter;unclassified	TGGCCTTGACATACTAGAAACTTTCCAGAGATGGATTGGTGCCTTCGGGAATCTAGATACAGGTGCTGCATGGCT
3	Bacteria;unclassified;unclassified;unclassified;unclassified;unclassified;unclassified	TGGTCTTGACATCCACAGAACTTAGCAGAGATGCTTTGGTGCCTTCGGGAACTGTGAGACAGGTGCTGCATGGCT
4	Bacteria;Proteobacteria;Gammaproteobacteria;Enterobacteriales;Enterobacteriaceae;unclassified;unclassified	TGGTCTTGACATCCACAGAACTTTCCAGAGATGGATTGGTGCCTTCGGGAACTGTGAGACAGGTGCTGCATGGCT
5	Bacteria;Proteobacteria;Gammaproteobacteria;unclassified;unclassified;unclassified;unclassified	TATCTTGACATCCAGAGAACTTAGCAGAGATGCTTTGGTGCCTTCGGGAACTCTGAGACAGGTGCTGCATGGCT
6	Bacteria;Proteobacteria;Gammaproteobacteria;Xanthomonadales;Xanthomonadaceae;Stenotrophomonas;unclassified	TGGCCTTGACATGTCGAGAACTTTCCAGAGATGGATCGGTGCCTTCGGGAACTCGAACACAGGTGCTGCATGCT
7	Bacteria;Proteobacteria;Gammaproteobacteria;Pseudomonadales;Pseudomonadaceae;Pseudomonas;unclassified	AGGCCTTGACATGCAGAGAACTTTCCAGAGATGGATTGGTGCCTTCGGGAACTCTGACACAGGTGCTGCATGGCT
8	Bacteria;Proteobacteria;Gammaproteobacteria;Pseudomonadales;Moraxellaceae;Acinetobacter;unclassified	TGGCCTTGACATAGTAAGAACTTTCCAGAGATGGATTGGTGCCTCGGGAACTTACATACAGGTGCTGCATGCT
9	Bacteria;Firmicutes;Bacilli;Lactobacillales;Streptococcaceae;Streptococcus;unclassified	AGGTCTTGACATCCCGATGCTATTTCTAGAGATAGGAAGTTACTTCGGTACATCGGTGACAGGTGGTGCATGGTT
10	Bacteria;Proteobacteria;Gammaproteobacteria;unclassified;unclassified;unclassified;unclassified	TATCTTGACATCCAGAGAACTTTCCAGAGATGGATTGGTGCCTTCGGGAACTCTGAGACAGGTGCTGCATGGCT
11	Bacteria;Proteobacteria;Gammaproteobacteria;Xanthomonadales;Xanthomonadaceae;Lysobacter;unclassified	TGGCCTTGACATCCAGGGAACCTTGCAGAGATGCGAGGGTGCCTTCGGGAACCCTGAGACAGGTGCTGCATGGCT
12	Bacteria;Firmicutes;Bacilli;Bacillales;Bacillaceae;Bacillus;unclassified	AGGTCTTGACATCCTCTGACAACTCTAGAGATAGAGCGTTCCCTTCGGGGGACAGAGTGACAGGTGGTGCATGGTT
13	Bacteria;Actinobacteria;Actinobacteria;Actinomycetales;Micrococcaceae;Rothia;unclassified	AAGGCTTGACATATACTGGACCGCATCAGAGATGGTGTTTCCTTCGGGGCTGGTATACAGGTGGTGCATGGTT
14	Bacteria;Firmicutes;Bacilli;Bacillales;Staphylococcaceae;Staphylococcus;unclassified	AAATCTTGACATCCTCTGACCCCTCTAGAGATAGAGTTTTCCCTTCGGGGGACAGAGTGACAGGTGGTGCATGGTT
15	Bacteria;Bacteroidetes;Flavobacteria;Flavobacteriales;Flavobacteriaceae;Cloacibacterium;unclassified	AAGACTTAAATGGGAATTGACAGCTTTAGAAATAGAGCTTTCTTCGGACAATTTTCAAGGTGCTGCATGGTT
16	Bacteria;Proteobacteria;Gammaproteobacteria;unclassified;unclassified;unclassified;unclassified	TACTCTTGACATCCAGAGAACTTAGCAGAGATGCTTTGGTGCCTTCGGGAACTCTGAGACAGGTGCTGCATGCT
17	Bacteria;Proteobacteria;Gammaproteobacteria;Pseudomonadales;Moraxellaceae;Acinetobacter;unclassified	TGGCCTTGACATACTAAGAACTTTCCAGAGATGGATTGGTGCCTTCGGGAACTTAGATACAGGTGCTGCATGGCT
18	Bacteria;Proteobacteria;Gammaproteobacteria;unclassified;unclassified;unclassified;unclassified	TGGCCTTGACATGCTGAGAACTTTCCAGAGATGGATTGGTGCCTTCGGGAACTCAGACACAGGTGCTGCATGGCT
19	Bacteria;Proteobacteria;Gammaproteobacteria;unclassified;unclassified;unclassified;unclassified	TACTCTTGACATCCAGAGAACTTTCCAGAGATGGATTGGTGCCTTCGGGAACTCTGAGACAGGTGCTGCATGCT
20	Bacteria;Proteobacteria;Betaproteobacteria;unclassified;unclassified;unclassified;unclassified	TACTTGACATGTACGGAACCCTGCTGAGAGGTGGGGGTGCTCGAAAGAGAGCCGTAACACAGGTGCTGCATGGCT
21	Bacteria;Firmicutes;Bacilli;Lactobacillales;Streptococcaceae;Streptococcus;unclassified	AGGTCTTGACATCCCTCTGACCGCTCTAGAGATAGAGTTTTCCTTCGGGACAGAGGTGACAGGTGGTGCATGGTT
22	Bacteria;Proteobacteria;Gammaproteobacteria;Pseudomonadales;Pseudomonadaceae;Pseudomonas;unclassified	AGGCCTTGACATCCAATGAACTTTCTAGAGATAGATTGGTGCCTTCGGGAACATTGAGACAGGTGCTGCATGGCT
23	Bacteria;unclassified;unclassified;unclassified;unclassified;unclassified;unclassified	ACCTTTTGACATGCCTGGACCGCCAGAGAGATCTGGCTTTCCCTTCGGGGACTAGGACACAGGTGCTGCATGGCT
24	Bacteria;Proteobacteria;Gammaproteobacteria;Pseudomonadales;Moraxellaceae;Acinetobacter;unclassified	TGGCCTTGACATACAGAGAACTTTCCAGAGATGGATTGGTGCCTTCGGGAACTCTGATACAGGTGCTGCATGGCT
25	Bacteria;Bacteroidetes;unclassified;unclassified;unclassified;Flavobacterium/Cytophaga;unclassified	AAGGCTTAAATGTAGTTTGACCGGTTTGGAAACAGATCTTTCGCAAGACAAATTACAAGGTGCTGCATGGTT
26	Bacteria;Proteobacteria;Alphaproteobacteria;Caulobacterales;Caulobacteraceae;Brevundimonas/Caulobacter;unclassified	ACCTTTTGACATGCCCGGACCGCCACAGAGATGTGGCTTTCTCTTCGGAGACTGGGACACAGGTGCTGCATGGCT
27	Bacteria;Firmicutes;Bacilli;Bacillales;Bacillaceae;Anoxybacillus/Bacillus;unclassified	AGGTCTTGACATCCCCTGACAACCCGAGAGATCGGGCGTTCCCCCTTCGGGGGGACAGGGTGACAGGTGGTGCATGGTT
28	Bacteria;Actinobacteria;Actinobacteria;Actinomycetales;Propionibacteriaceae;Propionibacterium;unclassified	TGGGTTTGACATGGATCGGGAGTGCTCAGAGATGGGTGTGCCTCTTTTGGGGTCGGTTCACAGGTGGTGCATGGCT
29	Bacteria;Deinococcus-Thermus;Deinococci;Deinococcales;Trueperaceae;Truepera;radiovictrix	AGGTCTTGACATCCACGGAACCCTCTAGAGATAGGGGGGTGCTTCGGGGAGCCGTGAGACAGGTGCTGCATGGCT
30	Bacteria;Proteobacteria;Alphaproteobacteria;Rhizobiales;unclassified;unclassified;unclassified	AGCCTTGACATCCCGATCGCGGTTACCAGAGATGGTTTCCTTCAGTTAGGCTGGATCGGTGACAGGTGCTGCATGGCT
31	Bacteria;Proteobacteria;Gammaproteobacteria;unclassified;unclassified;unclassified;unclassified	TGGCCTTGACATGTCTGGAATCCTGTAGAGATACGGGAGTGCCTTCGGGAATCAGAACACAGGTGCTGCATGGCT
33	Bacteria;Bacteroidetes;Bacteroidia;Bacteroidales;Prevotellaceae;Prevotella;unclassified	CGGGCTTGAATTGCAGAGGAAGTATTTAGAGATAATGACGCCTTCGGGGTCTCTGTGAAGGTGCTGCATGGTT
34	Bacteria;Firmicutes;Bacilli;Lactobacillales;Lactobacillaceae;Lactobacillus;unclassified	AGGTCTTGACATCTTTTGATCACCTGAGAGATCAGGTTTCCCCTTCGGGGGCAAAATGACAGGTGGTGCATGGTT
35	Bacteria;Proteobacteria;Alphaproteobacteria;Rhizobiales;Rhizobiaceae;Rhizobium/Agrobacterium;unclassified	AGCTCTTGACATTCGGGGTATGGGCATTGGAGACGATGTCCTTCAGTTAGGCTGGCCCCAGAACAGGTGCTGCATGGCT
36	Bacteria;Proteobacteria;Betaproteobacteria;Burkholderiales;Comamonadaceae;Schlegelella;unclassified	TACTTGACATGCCTGGAACCCTGCAGAGATGTGGGGGTGCTCGAAAGAGAGCCAGGACACAGGTGCTGCATGGCC
37	Bacteria;Proteobacteria;Alphaproteobacteria;Sphingomonadales;Sphingomonadaceae;Sphingobium/Sphingomonas;unclassified	AACGTTTGACATCCCTATCGCGGATCGTGGAGACACTTTCCTTCAGTTCGGCTGGATAGGTGACAGGTGCTGCATGGCT
38	Bacteria;Proteobacteria;Gammaproteobacteria;unclassified;unclassified;unclassified;unclassified	AGCCTTGACATGCAGAGAACTTTCCAGAGATGGATTGGTGCCTTCGGGAACTCTGACACAGGTGCTGCATGCT
40	Bacteria;Proteobacteria;Betaproteobacteria;Burkholderiales;Burkholderiales_incertae_sedis;Tepidimonas;unclassified	TACTTGACATGGCAGGAATCCTGCAGAGATGTGGGAGTGCTCGCAAGAGAACCTGCACACAGGTGCTGCATGGCT
41	Bacteria;Proteobacteria;Alphaproteobacteria;Sphingomonadales;Sphingomonadaceae;Sphingomonas;unclassified	AGCGTTTGACATGTCCGGACGATTTCCAGAGATGGATTTCTTCCTTCGGGGACTGGAACACAGGTGCTGCATGGCT
42	Bacteria;Proteobacteria;Betaproteobacteria;Burkholderiales;Comamonadaceae;unclassified;unclassified	CACCTTTGACATGTACGGAATCCTTTAGAGATAGAGGAGTGCTCGAAAGAGAGCCGTAACACAGGTGCTGCATGGCT
43	Bacteria;Actinobacteria;Actinobacteria;Actinomycetales;Microbacteriaceae;unclassified;unclassified	AAGGCTTGACATATACAGGAAAAGCGTAGAAATACGCTCCCCGCAAGGTCTGTATACAGGTGGTGCATGGTT
47	Bacteria;Firmicutes;Bacilli;Bacillales;Bacillales_IncertaeSedisXI;Gemella;unclassified	AAGTCTTGACATACTGTGAGGACACAAGAGATTGTGTTGTTCTGACCTTTGGTTAGACACAGATACAGGTGGTGCATGGTT
48	Bacteria;Proteobacteria;Alphaproteobacteria;Caulobacterales;Caulobacteraceae;Brevundimonas;diminuta	ACCTTTTGACATGCCTGGACCGCCACGGAGACGTGGCTTTCCTTCGGGGACTAGGACACAGGTGCTGCATGGCT
59	Bacteria;Firmicutes;Bacilli;Lactobacillales;Streptococcaceae;Streptococcus;thermophilus	AGTCTGTACATCCCGATGCTATTTCTAGAGATAGAAAGTTACTTCGGTACATCGGTGACAGGTGGTGCATGGTT
61	Bacteria;Firmicutes;Bacilli;Lactobacillales;Lactobacillaceae;Lactobacillus;iners	AGGTCTTGACATCCATAGCCAGTCTAAGAGATTAGATGTTCTTCGGGGACTATGAGACAGGTGGTGCATGGCT
62	Bacteria;Deinococcus-Thermus;Deinococci;Thermales;Thermaceae;Thermus;unclassified	AGGCCTTGACATGCTGGGGAACCTGGGTGAAAGCCTGGGGTGCCCGCGAGGGAGCCCCAGCACAGGTGCTGCATGGCC
63	Bacteria;Actinobacteria;Actinobacteria;Bifidobacteriales;Bifidobacteriaceae;Gardnerella;unclassified	TGGGCTTGACATGTGCCTGTCGACTGCAGAGATGTGGTTTCTTCGGGGCAGGTTCACAGGTGGTGCATGGTC
64	Bacteria;Proteobacteria;Gammaproteobacteria;Enterobacteriales;Enterobacteriaceae;unclassified;unclassified	TGGTCTTGACATCCACGGAAGTTTTCAGAGATGAGAATGTGCCTTCGGGAACCGTGAGACAGGTGCTGCATGGCT
65	Bacteria;Firmicutes;Bacilli;Lactobacillales;Lactobacillaceae;Lactobacillus;unclassified	AGGTCTTGACATCTAGTGCCATTTGTAGAGATACAAAGTTCTTCGGGGACGCTAAGACAGGTGGTGCATGGCT
66	Bacteria;Proteobacteria;Alphaproteobacteria;Sphingomonadales;Erythrobacteraceae;Porphyrobacter;unclassified	AGCCTTTGACATCCTAGGACGGCTTCTGGAGACAGATTCCTTCCTTCGGGGACCTAGAGACAGGTGCTGCATGGCT
67	Bacteria;Actinobacteria;Actinobacteria;Actinomycetales;Corynebacteriaceae;Corynebacterium;unclassified	TGGGCTTGACATACACCGGATCGGGCTAGAGATAGTCTTTCCCTTTGTGGCTGGTGTACAGGTGGTGCATGGTT
68	Bacteria;Proteobacteria;Gammaproteobacteria;Legionellales;Legionellaceae;Legionella;unclassified	TACTTGACATACAGTGAATTTTGCAGAGATGCATTAGTGCCTTCGGGAACACTGATACAGGTGCTGCATGGCT
72	Bacteria;Firmicutes;Bacilli;Bacillales;Bacillaceae;Bacillus;unclassified	AGGTCTTGACATCCTCTGACACTCCTAGAGATAGGACGTTCCTTCGGGGGACAGAGTGACAGGTGGTGCATGGTT
73	Bacteria;Firmicutes;Bacilli;Bacillales;Bacillaceae;Bacillus;unclassified	AGGTCTTGACATCCTCTGACAACCCTAGAGATAGGGCTTCTCCTTCGGGAGCAGAGTGACAGGTGGTGCATGGTT
74	Bacteria;Proteobacteria;Deltaproteobacteria;Bdellovibrionales;Bacteriovoracaceae;Peredibacter;unclassified	TAGGCTTGAACTCCTACGAACCTCTTGTAATGGAGAGGGTGTCCGCAAGGAAATGTAGTGAGAGGTGCTGCATGGCT
75	Bacteria;Bacteroidetes;unclassified;unclassified;unclassified;unclassified;unclassified	CGGGCTTGAACTAAGAGTGACAGATTTAGAGATAGATCTTTCTTCGGACACTCTTGGAGGTGCTGCATGGTT
76	Bacteria;Firmicutes;Bacilli;Lactobacillales;Lactobacillaceae;Lactobacillus;unclassified	AGGTCTTGACATCCAGTGCAAACCTAAGAGATTAGGTGTTCCTTCGGGGACGCTGAGACAGGTGGTGCATGGCT
79	Bacteria;Proteobacteria;Betaproteobacteria;Hydrogenophilales;Hydrogenophilaceae;Petrobacter;unclassified	TACTTGACATGCCGGGAATCCTGCCCAGAGGCGGGAGTGCCTTCGGGAACCCGGACACAGGTGCTGCATGGCT
80	Bacteria;Proteobacteria;Betaproteobacteria;Burkholderiales;Comamonadaceae;unclassified;unclassified	CACCTTTGACATGGCAGGAAGTTTCCAGAGATGGATTCGTGCTCGAAAGAGAACCTGCACACAGGTGCTGCATGGCT
82	Bacteria;Bacteroidetes;Sphingobacteria;Sphingobacteriales;Sphingobacteriaceae;Sphingobacterium;unclassified	CGGGCTTGAAAGTTAGTGAAGAGTGCAGAGACGCACTCGTCCTTCGGGACACGAAACTAGGTGCTGCATGGCT
86	Bacteria;Actinobacteria;Actinobacteria;Coriobacteriales;Coriobacteriaceae;Atopobium;unclassified	AGGGCTTGACATTTAGGTGAAGCAGTGGAAACACTGTGGCCGAAAGGAGCCTAAACAGGTGGTGCATGGCT
91	Bacteria;Actinobacteria;Actinobacteria;Bifidobacteriales;Bifidobacteriaceae;Bifidobacterium;unclassified	TGGGCTTGACATGTTCCCGACGGCCGTAGAGATACGGCTTCCTTCGGGGCGGGTTCACAGGTGGTGCATGGTC
99	Bacteria;Firmicutes;Bacilli;Bacillales;Staphylococcaceae;Staphylococcus;unclassified	AAATCTTGACATCCTTTGACAACTCTAGAGATAGAGCCTTCCCCTTCGGGGGACAAAGTGACAGGTGGTGCATGGTT
107	Bacteria;Firmicutes;Clostridia;Clostridiales;Eubacteriaceae;Eubacterium;hallii	AGGTCTTGACATCCTTCTGACCGCACCTTAATCGGTGCTTTCCTTCGGGACAGAAGAGACAGGTGGTGCATGGTT
123	Bacteria;Bacteroidetes;Bacteroidia;Bacteroidales;Porphyromonadaceae;Porphyromonas;unclassified	CGGGATTGAAATGTAGATGACAGGCGGTGAAAGCTGCTCTCCTTCGGGGCATCTATGTAGGTGCTGCATGGTT
126	Bacteria;Proteobacteria;Betaproteobacteria;Methylophilales;Methylophilaceae;Methylophilus;unclassified	TGGCCTTGACATGCCACTAACGAAGCAGAGATGCATTAGGTGCCCGTAAGGGAAAGTGGACACAGGTGCTGCATGGCT
129	Bacteria;Proteobacteria;Gammaproteobacteria;Pseudomonadales;Moraxellaceae;Acinetobacter;unclassified	TGGCCTTGACATACTAGAAACATTCCAGAGATGGATTGGTGCCTTCGGGAATCTAGATACAGGTGCTGCATGCT
146	Bacteria;Firmicutes;Clostridia;Clostridiales;Ruminococcaceae;Faecalibacterium;prausnitzii	AGGTCTTGACATCCGATGCATAGCACAGAGATGTGTGAAATCCTTCGGGACATCGAGACAGGTGGTGCATGGTT
148	Bacteria;Proteobacteria;Alphaproteobacteria;Caulobacterales;Caulobacteraceae;Brevundimonas/Caulobacter;unclassified	ACCTTTTGACATGCCTGGACCGCTGCAGAGATGCAGCTTTCCTTCGGGGACTAGGACACAGGTGCTGCATGGCT
150	Bacteria;Proteobacteria;Gammaproteobacteria;Xanthomonadales;Xanthomonadaceae;unclassified;unclassified	TGGCCTTGACATGCACGGAACTTTCCAGAGATGGATTGGTGCCTTCGGGAACCGTGACACAGGTGCTGCATGGCT
152	Bacteria;Actinobacteria;Actinobacteria;Actinomycetales;Corynebacteriaceae;Corynebacterium;simulans	TGGGCTTGACATATAGCGGATCGCTGCAGAGATGTAGTTTCCCTTTGTGGTCGTTATACAGGTGGTGCATGGTT
168	Bacteria;Firmicutes;Clostridia;Clostridiales;Clostridiales_IncertaeSedisXI;Finegoldia;unclassified	AGGGCTTGACATGTGGGTGAAAGGTATAGAGATATACCCCTCTCTTTATGAGACATCCATACAGGTGGTGCATGGTT
172	Bacteria;Firmicutes;Bacilli;Bacillales;Bacillaceae;Bacillus;unclassified	AGGTCTTGACATCCTCTGACAACCCTAGAGATAGGGCTTTCCCTTCGGGGGACAGAGTGACAGGTGGTGCATGGTT
193	Bacteria;Firmicutes;Bacilli;Bacillales;Staphylococcaceae;Staphylococcus;unclassified	AAATCTTGACATCCTCTGACCCCTCTAGAGATAGAGTTTTCCCCTTCGGGGACAGAGTGACAGGTGGTGCATGGTT
268	Bacteria;Actinobacteria;Actinobacteria;Bifidobacteriales;Bifidobacteriaceae;Bifidobacterium;unclassified	TGGGCTTGACATGTTCCCGACAGCCGTAGAGATATGGCCTCCCTTCGGGGCGGGTTCACAGGTGGTGCATGGTC
319	Bacteria;Firmicutes;Clostridia;Clostridiales;Ruminococcus;gnavus	TGGTCTTGACATCCCTCTGACCGCTCTTTAATCGGAGCTTTCCTTCGGGACAGAGGAGACAGGTGGTGCATGGTT
335	Bacteria;Firmicutes;Bacilli;Lactobacillales;Lactobacillaceae;Lactobacillus;delbrueckii	AGGTCTTGACATCCTGTGCTACACCTAGAGATAGGTGGTTCCTTCGGGGACGCAGAGACAGGTGGTGCATGGCT
587	Bacteria;Bacteroidetes;Flavobacteria;Flavobacteriales;Flavobacteriaceae;unclassified;unclassified	AAGACTTAAATGGGAATTGACAGCTATAGAGATATGGTTTTCTTCGGACAATTTTCAAGGTGCTGCATGGTT
