# Supplementary material for: Effect of chemotherapy on the microbiota and metabolome of human milk, a case report
Source: Microbiome. 2014 Jul 11;2:24. doi: 10.1186/2049-2618-2-24 (PMC4109383; doi:10.1186/2049-2618-2-24)
Supplement: Additional file 2: Table S2 — Summary of clinical data. [file 2049-2618-2-24-S2.xlsx]

## Sheet: Urbaniak_TableS2.txt
TableS2: Summary of clinical data
SampleID		Group	Type of sample	# days postpartum when milk was collected	# V6 16S rRNA reads per sample
0A		Wk 0/Healthy	Chemo patient, Wk0, before chemo	28	2422
0B		Wk 0/Healthy	Chemo patient, Wk0, after chemo	28	2137
2A		Chemotherapy	Chemo patient, Wk2, before chemo	42	6145
2B		Chemotherapy	Chemo patient, Wk2, after chemo	42	6567
4A		Chemotherapy	Chemo patient, Wk4, before chemo	56	42615
4B		Chemotherapy	Chemo patient, Wk4, after chemo	56	22163
6A		Chemotherapy	Chemo patient, Wk6, before chemo	70	31434
6B		Chemotherapy	Chemo patient, Wk6, after chemo	70	30325
10A		Chemotherapy	Chemo patient, Wk10, before chemo	98	36458
10B		Chemotherapy	Chemo patient, Wk10, after chemo	98	25040
12A		Chemotherapy	Chemo patient, Wk12, before chemo	112	43477
12B		Chemotherapy	Chemo patient, Wk12, after chemo	112	44773
14A		Chemotherapy	Chemo patient, Wk14, before chemo	126	19317
14B		Chemotherapy	Chemo patient, Wk14, after chemo	126	59376
16A		Chemotherapy	Chemo patient, Wk16, before chemo	140	60448
16B		Chemotherapy	Chemo patient, Wk16, after chemo	140	10065
H1		Wk 0/Healthy	Healthy Subject #1	114	756
H2A		Wk 0/Healthy	Healhy Subject #2	30	900
H2B		Wk 0/Healthy	Healhy Subject #2, milk collected 4 months after initial sample (H2A)	142	813
H3		Wk 0/Healthy	Healhy Subject #3	60	1253
H5		Wk 0/Healthy	Healhy Subject #5	38	776
H6		Wk 0/Healthy	Healhy Subject #6	25	1987
H7		Wk 0/Healthy	Healhy Subject #7	32	868
H8		Wk 0/Healthy	Healhy Subject #8	150	734
H10		Wk 0/Healthy	Healhy Subject #10	88	1314
