# Supplementary material for: Effect of chemotherapy on the microbiota and metabolome of human milk, a case report
Source: Microbiome. 2014 Jul 11;2:24. doi: 10.1186/2049-2618-2-24 (PMC4109383; doi:10.1186/2049-2618-2-24)
Supplement: Additional file 4: Table S4 — Taxa present in every sample within a group. [file 2049-2618-2-24-S4.xlsx]

## Sheet: Venn_summary.txt
Table S4: Taxa present in every sample within a group
	Unique to Wk0/Healthy	Unique to Chemotherapy	Shared between both groups
	Rothia	Stenotrophomonas	Acinetobacter
	Truepera		Xanthomonadaceae unclassified
	Schlegelella		Gammaproteobacteria unclassified
	Rhizobium/Agrobacterium		Bacteria unclassified
	Lactobacillus		Enterobacteriaceae unclassified
	Sphingobium/Sphingomonas		Pseudomonas
	Bacteroidetes unclassified		Streptococcus
	Petrobacter		Gammaproteobacteria, OTU11
	Sphingobacterium		Staphylococcus
	Corynebacterium		Cloacibacterium
	Eubacterium		Bacillus
	Faecalibacterium		Betaproteobacteria unclassified
			Anoxybacillus/Bacillus
			Brevundimonas/Caulobacter
			Sphingomonas
			Flavobacterium/Cytophaga
			Rhizobiales unclassified
			Brevundimonas
			Comamonadaceae unclassified
			Propionibacterium
			Porphyrobacter
			Thermus
			Microbacteriaceae unclassified
