# Supplementary material for: Effect of chemotherapy on the microbiota and metabolome of human milk, a case report
Source: Microbiome. 2014 Jul 11;2:24. doi: 10.1186/2049-2618-2-24 (PMC4109383; doi:10.1186/2049-2618-2-24)
Supplement: Additional file 5: Table S5 — Relative abundances of metabolites identified in breast milk by GC-MS. Relative abundance values were constructed by the Spectconnect program, which assigns the sample with the greatest concentration (peak area) of each metabolite an arbitrary value. All other samples are then made proportional to this value according to peak area. Values represent an average of two technical replicates. *Metabolite identity confirmed by authentic standards. The metabolites referred to with numbers in the first column represent un-annotated metabolites. The P values between the week 0 and chemotherapy groups were calculated using an unpaired t-test with Bonferroni correction. [file 2049-2618-2-24-S5.xlsx]

## Sheet: Sheet1
Table S5 Relative abundance of metabolites identified in breast milk by GC-MS
Sample		0A	0B	2A	2B	4A	4B	6A	6B	10A	10B	12A	12B	14A	14B	16A	16B
Group		Week 0	Week 0	chemo	chemo	chemo	chemo	chemo	chemo	chemo	chemo	chemo	chemo	chemo	chemo	chemo	chemo
Metabolite (Retention Time)	Bonferroni corrected
	p value	Metabolite Relative Abundance
unknown PUFA	1.81e-07	0.298	0.2945	0.159	0.1585	0.1995	0.193	0.1725	0.1605	0.12	0.1001	0.109	0.088	0.108	0.0977	0.0883	0.0871
DHA *	0.000304	0.2375	0.2305	0.123	0.1145	0.143	0.139	0.136	0.12	0.2035	0.1635	0.213	0.185	0.1815	0.1455	0.1185	0.1835
arabinose	0.000456	0.0058	0.0061	0.009	0.0112	0.0116	0.0106	0.0119	0.0134	0.0085	0.0156	0.0132	0.0156	0.0086	0.0157	0.0077	0.0113
threitol	0.001342	0.0063	0.0065	0.006	0.0051	0.0044	0.005	0.0047	0.0063	0.0038	0.0035	0.0043	0.0043	0.0042	0.0043	0.0038	0.0043
uknown	0.002685	0	0	0.0028	0.0019	0.0016	0.0018	0	0.002	0.0034	0	0.0019	0.0027	0.0025	0.0007	0.0018	0.0022
unkown	0.002768	0.0128	0.0111	0.0251	0.0236	0.0263	0.0391	0.0419	0.0409	0.0151	0.0432	0.0475	0.0283	0.0208	0.0397	0.0163	0.0428
decanoic acid	0.008458	0.5365	0.5465	0.6085	0.622	0.6235	0.6405	0.726	0.743	0.922	0.6635	0.9565	0.715	0.778	0.8025	1.04	0.8905
myristic acid	0.008727	0	0	0.1082	0.124	0.1515	0.1207	0.2585	0.2215	0.351	0.2055	0.3805	0.272	0.295	0.313	0.777	0.507
1monopalmitin	0.009143	0.0917	0.0911	0.169	0.158	0.2105	0.1775	0.214	0.111	0.2805	0.1755	0.3145	0.189	0.276	0.1885	0.43	0.34
butanal	0.012356	0.019	0.0166	0.028	0.0367	0.0284	0.0264	0.0421	0.0379	0.0382	0.0233	0.0419	0.0405	0.0231	0.0296	0.0403	0.0453
uknown	0.017961	0	0.0009	0.0008	0.001	0.0032	0.0037	0.0064	0.0089	0.0082	0.0048	0.0083	0.0065	0.0109	0.0116	0.0102	0.0121
Inositol *	0.037225	3.54	3.395	2.225	2.23	2.645	3.095	2.39	2.965	2.185	2.56	2.315	2.56	2.045	2.835	1.945	2.23
19.38	0.052114	0.0037	0.0046	0.0075	0.0089	0.0082	0.005	0.0102	0.01	0.0077	0.0106	0.0116	0.0103	0.0075	0.0137	0.0062	0.0102
32.39	0.073258	0	0	0.0006	0.0003	0.0004	0	0.0003	0.0006	0.0002	0.0002	0.0001	0.0004	0	0.0003	0	0.0003
27.54	0.087382	0.1255	0.134	0.1995	0.153	0.1505	0.15	0.1535	0.194	0.1945	0.1435	0.1605	0.147	0.1715	0.192	0.243	0.223
26.53	0.106354	0.0188	0.0191	0.0205	0.0163	0.0158	0.0154	0.0157	0.0154	0.0187	0.0129	0.0154	0.0152	0.0145	0.0164	0.0071	0.0147
42.67	0.110136	0.1835	0.1465	0.206	0.265	0.3525	0.269	0.5015	0.3655	0.793	0.4375	1.1	0.593	0.7415	0.6825	1.515	1.08
29.04	0.116903	0.0066	0.008	0.0101	0.0146	0.0129	0.013	0.0109	0.0165	0.0128	0.0338	0.0113	0.017	0.011	0.0188	0.0157	0.0142
24.56	0.172667	0.0057	0.005	0.007	0.0081	0.0087	0.0081	0.01	0.0103	0.0077	0.0113	0.0119	0.0101	0.0072	0.0114	0.0066	0.0082
12.85	0.20134	0.0006	0.0006	0.0007	0.0009	0.0006	0.0006	0.001	0.0011	0.0028	0.0016	0.0023	0.0017	0.0031	0.002	0.0016	0.0011
21.68	0.400305	0.0002	0	0.0005	0.0005	0.0005	0.0006	0.0012	0.0017	0.001	0.0008	0.0007	0.0009	0.002	0.0016	0.001	0.001
23.29	0.561728	0.0001	0.0001	0.0001	0	0.0001	0.0001	0	0	0	0.0001	0	0	0	0	0	0
24.01	0.647845	0.0003	0.0002	0.0005	0.0002	0.0003	0.0003	0.0009	0.0011	0.0009	0.001	0.0005	0.0002	0.0005	0.0012	0.0004	0.0003
16.1	0.654951	0.0337	0.0289	0.022	0.0225	0.0311	0.0337	0.0335	0.042	0.0797	0.0836	0.0803	0.0858	0.0774	0.0819	0.065	0.0598
26.46	0.701797	0.001	0.0009	0.001	0.0018	0.0015	0.0012	0.0015	0.0022	0.0014	0.0028	0.0018	0.0016	0.0012	0.0026	0.0003	0.0013
23.87	1.06352	0.0022	0.0034	0.0035	0.0091	0.0053	0.0065	0.0107	0.009	0.0043	0.0089	0.0096	0.0105	0.0032	0.0095	0	0.0065
34.54	1.13268	0.1	0.0962	0.108	0.203	0.102	0.105	0.1865	0.1085	0.1975	0.187	0.203	0.104	0.1001	0.199	0.089	0.0983
39.73	1.17954	0.2045	0.2255	0.1855	0.189	0.2345	0.2285	0.253	0.207	0.457	0.326	0.454	0.339	0.392	0.311	0.3435	0.526
24.47	1.36052	0.0001	0	0.0001	0.0001	0.0002	0	0.0007	0.001	0.0007	0.0006	0.0004	0.0001	0.0007	0.0013	0.0006	0.0003
35.67	1.38584	0.0056	0.0061	0.0091	0.0068	0.0059	0.0075	0.0065	0.0072	0.0074	0.0072	0.009	0.0094	0.0066	0.0087	0.008	0.0067
linolenic acid*	1.41716	0.0933	0.1034	0.0534	0.0582	0.078	0.0768	0.0735	0.0711	0.0505	0.0434	0.046	0.037	0.0562	0.048	0.0256	0.0289
Lauric acid*	1.48732	1.64	1.575	1.535	1.54	1.525	1.57	1.78	1.8	2.75	1.965	2.65	2.09	2.265	2.265	3.69	3.005
32.37	1.61251	0.0047	0.0053	0.002	0.0011	0.0015	0.0022	0.0004	0.0036	0.0004	0.0002	0.0002	0.001	0.0011	0.0004	0.0013	0.0015
40.17	1.64007	0	0	0.0167	0	0	0.0068	0.0358	0.0392	0.0461	0	0.0452	0.0281	0.055	0.0391	0.1915	0.1101
inositol 2*	1.79495	0.194	0.1775	0.0424	0.038	0.0427	0.0472	0.044	0.0596	0.0481	0.0382	0.0833	0.096	0.0675	0.0528	0.0723	0.0759
18.84	1.90794	0.0026	0.0036	0.0031	0	0.0033	0.0019	0.0038	0.0092	0.0099	0.0081	0.0088	0.0089	0.0098	0.0098	0.005	0.0093
18.11	2.05667	0	0.0001	0.0001	0.0003	0.0001	0.0001	0.0003	0.0001	0.0004	0.0003	0.0005	0	0.0001	0.0004	0.0001	0.0001
26.5	2.24865	0.0002	0.0002	0.0004	0.0004	0.0001	0.0001	0.0004	0.0005	0.0004	0.0001	0.0005	0	0.0004	0.0005	0.0007	0.0007
37.47	2.4824	0.0037	0.0033	0.0017	0.0065	0.0057	0.0051	0.0184	0.0152	0.0066	0.004	0.0083	0.0053	0.0026	0.0032	0.0195	0.0117
30.82	2.80228	0.0039	0.0045	0.0002	0.0004	0.0004	0.0005	0.0002	0.0008	0.0019	0	0.0005	0.0006	0.0002	0.0008	0.0021	0
12.05	3.08156	0.0016	0.0018	0.0019	0.0012	0.0017	0.0022	0.0015	0.0026	0.0033	0.0014	0.0038	0.0022	0.0038	0.002	0.0029	0.0043
32.22	4.13189	0	0	0	0.0001	0	0.0001	0	0.0001	0.0001	0	0	0	0.0001	0	0	0.0001
18.05	4.28179	0.0177	0.016	0.0135	0.0141	0.0109	0.0126	0.0089	0.0121	0.0102	0.008	0.0093	0.0098	0.0065	0.0082	0.0109	0.0105
33.65	4.52035	0.481	0.524	0.6375	0.628	1.035	0.9705	0.642	0.5595	0.854	0.6935	0.4215	0.326	0.925	0.829	0.448	0.418
29.88	5.52802	0.089	0.0914	0.0779	0.0805	0.0581	0.0484	0.113	0.0967	0.0902	0.0575	0.0602	0.039	0.0862	0.0644	0.0989	0.086
34.61	5.78497	0	0.0005	0.0017	0.0006	0.0023	0.0023	0.0026	0.0024	0.0025	0.0019	0.0027	0.0025	0.0023	0.0016	0.0024	0.0033
21.1	6.04915	0.0109	0.0123	0.007	0.0074	0.0059	0.0065	0.0083	0.0098	0.0075	0.0042	0.007	0.0054	0.0043	0.0044	0.0055	0.0085
35.39	6.49718	0.0345	0.0363	0.0521	0.0575	0.0435	0.0392	0.0779	0.061	0.0425	0.033	0.0287	0.0206	0.0706	0.0566	0.0372	0.0306
31.2	6.62869	1.0095	0.702	0.6365	1.18	1.095	1.3	1.35	1.335	0.9575	2.805	1.34	2.57	1.095	2.54	1.065	2.795
18.84	6.77226	0.0024	0.0028	0.0023	0.0027	0.0023	0.003	0.0032	0.0041	0.0045	0.0035	0.0039	0.0032	0.004	0.0038	0.0047	0.0034
35.69	6.93611	0.0006	0.0008	0.0004	0.0009	0.0014	0.0015	0.0025	0.0006	0.0017	0.0022	0.0023	0	0.0011	0.0026	0.0009	0.0015
20.91	7.27785	0.0006	0.0009	0.0031	0.0009	0.0028	0.0027	0.004	0.0009	0.0017	0.001	0.0005	0.0005	0.0013	0.0023	0.0008	0.0005
40.26	7.93391	0.0023	0.0025	0.0013	0.0022	0.0027	0.0027	0.0019	0.0028	0.001	0.0009	0	0.0025	0.0018	0.001	0.0011	0.0026
29.19	8.24673	0	0	0.0001	0.0001	0.0001	0.0001	0.0001	0.0001	0.0001	0	0	0.0001	0.0001	0	0.0001	0
linoleic acid*	8.86212	0.0785	0.1483	0.2015	0.2835	0.366	0.3275	0.4215	0.3395	0.228	0.3645	0.3905	0.329	0.2685	0.435	0.433	0.4105
33.78	9.80813	0	0.0039	0.0026	0.0075	0	0	0.0017	0.0073	0.006	0.0383	0.0069	0.0291	0	0.0285	0.0009	0.0323
23.3	10.0533	0	0	0	0.0001	0	0	0	0	0	0.0001	0	0.0001	0	0	0	0
33.78	10.4453	0.0049	0.0026	0.0031	0.0085	0.0061	0.0073	0.0083	0.007	0.006	0.025	0.0089	0.0026	0.0057	0.0162	0.0067	0.0087
12.62	10.7424	0.0003	0.0002	0.0002	0.0003	0.0001	0.001	0.0004	0.0008	0.0008	0.0001	0.0004	0	0.0007	0.0002	0.0001	0.0013
25.39	11.6553	0.0209	0.0292	0.037	0.0455	0.0407	0.0411	0.0538	0.0521	0.0308	0.0538	0.0517	0.0578	0.0282	0.0599	0.0271	0.0461
11.23	11.99	0.0011	0.0005	0.0052	0.0013	0.0021	0.0047	0	0.002	0.0036	0	0.0008	0.0006	0.0024	0.003	0.0011	0.0007
25.79	12.1742	0.0034	0.0031	0.0023	0.0025	0.0024	0.002	0.0021	0.0026	0.0034	0.0009	0.0026	0.0016	0.0023	0.0018	0.005	0.0039
22.26	12.216	0.0155	0	0	0.0129	0.0139	0.0145	0.0242	0.0239	0.0252	0.093	0.0466	0.11	0.0267	0.05	0.034	0.0541
22.76	12.6732	0.3025	0.182	0.1895	0.26	0.2675	0.291	0.347	0.3805	0.5905	0.709	0.6275	0.775	0.5335	0.6195	0.5595	0.6855
27.5	13.0504	0.0105	0.0118	0.0118	0.0114	0.0083	0.0098	0.0074	0.0119	0.0085	0.005	0.0112	0.0099	0.0087	0.0083	0.0037	0.0072
39.31	13.8081	0.0005	0	0.0001	0.0001	0.001	0.0007	0.0003	0.001	0.0004	0.0024	0.0013	0.0026	0.0009	0.002	0.0011	0.0016
41.79	13.9213	0.0018	0.0034	0.0038	0.0058	0.0049	0.0046	0.0094	0.0047	0.0047	0.0093	0.0095	0.0058	0.0033	0.0073	0.0036	0.0049
22.87	16.8763	0.001	0.0011	0.0007	0.0003	0.0009	0.0009	0.0006	0.0007	0.0005	0.0003	0.0016	0.0004	0.0012	0	0.0015	0.0015
27.62	19.1238	0.0022	0.0017	0.0001	0.0005	0.0006	0.0008	0.0003	0.0005	0.0003	0.0003	0.0003	0.0002	0.0003	0.0003	0.0003	0.0001
32.14	19.6738	0.031	0.0255	0.0141	0.0168	0.0131	0.0108	0.0193	0.0176	0.0201	0.0149	0.0158	0.0101	0.0108	0.0095	0.0251	0.0236
14.99	20.4075	0.0053	0.007	0.0028	0.0003	0.001	0.0023	0.002	0.0028	0.0018	0	0	0	0.0019	0.0034	0.002	0.0024
25.61	20.4592	0.0002	0.0003	0.0002	0.0001	0.0001	0.0002	0.0003	0	0	0.0006	0	0	0.0001	0.0001	0	0.0001
19.56	20.5587	0.001	0.0015	0.0019	0.0041	0.0019	0.0017	0.0022	0.0025	0.0018	0.0029	0.0026	0.0019	0.0015	0.0025	0.0012	0.0017
24.17	21.6051	0.0243	0.0206	0.017	0.0145	0.0133	0.012	0.012	0.0119	0.0299	0.0144	0.0166	0.0106	0.0245	0.0147	0.0206	0.0168
palmitic acid*	23.5658	2.13	1.785	0.5915	1.13	1.355	1.295	1.075	1.105	1.405	1.19	1.5	0.989	1.06	1.12	1.555	1.51
22.11	24.9046	0.0129	0.0163	0.0027	0.0052	0.0091	0.0107	0.0115	0.0129	0.0063	0.0041	0.0101	0.0093	0.0108	0.006	0.0055	0.0096
citric acid*	26.5596	1.78	1.42	0.9455	0.741	0.747	0.736	0.7935	0.9465	0.732	0.593	0.4915	0.483	0.8215	0.7695	0.752	0.6495
13.54	28.3429	0.0242	0.0161	0.035	0.0212	0.0369	0.02	0.0374	0.02	0.0404	0.0422	0.044	0.0387	0.0279	0.0304	0.0256	0.0432
15.19	28.5372	0.0008	0.0008	0.001	0.0007	0.0009	0.0007	0.0014	0.0007	0.001	0.0029	0.0016	0.0006	0.0008	0.0015	0.0008	0.0003
18.74	29.046	0.0147	0.0031	0.0064	0.0134	0.0139	0.0137	0.0259	0.0162	0.017	0.0271	0.0449	0.0607	0.0163	0.0211	0.0335	0.0478
G3P*	31.1139	0.5855	0.852	0.2355	0.172	0.1915	0.2355	0.11	0.2055	0.0925	0.0731	0.0779	0.0757	0.096	0.0766	0.115	0.0983
13.2	31.8163	0.001	0	0.0035	0.0013	0.001	0.0014	0.0038	0.0022	0.0017	0.002	0.0041	0.0018	0.0015	0.0013	0.001	0.0012
18.84	33.2166	0.0051	0.0063	0.0043	0.0044	0.0045	0.0064	0.0056	0.004	0.0097	0.009	0.0089	0.0102	0.0114	0.0114	0.0069	0.006
31.91	33.8082	0.0047	0.0032	0.0015	0.0018	0.0024	0.0029	0.0024	0.0023	0.0006	0.001	0	0	0.0007	0.0011	0.0033	0.0017
32.36	40.2355	0	0.055	0.035	0.1198	0.1069	0.1125	0.1321	0.1299	0.0878	0.1396	0.0729	0.149	0.084	0.1635	0.0701	0.1155
28.74	41.4005	0.0168	0.0141	0.0104	0.0116	0.0179	0.0175	0.0127	0.0155	0.0136	0.0098	0.0098	0.0067	0.0152	0.0108	0.011	0.0089
stearic acid*	44.3381	0.6845	0.579	0.47	0.494	0.4805	0.455	0.5065	0.519	0.51	0.424	0.529	0.401	0.41	0.431	0.571	0.549
41.62	45.48	0.0028	0.0046	0.0014	0.002	0.0017	0.0019	0.0013	0.0012	0.0015	0.0013	0.0011	0.0003	0.0008	0.0006	0.0005	0.0002
16.28	48.1691	0.126	0.163	0.1615	0.1475	0.1365	0.1545	0.156	0.2155	0.266	0.137	0.245	0.116	0.2235	0.214	0.2345	0.168
14.04	49.8432	0.0035	0.0026	0.0016	0.0024	0.0013	0.0029	0.0012	0.0017	0.0041	0.0023	0.0021	0.0013	0.0016	0.0022	0.0031	0.0018
30.18	50.1273	1.285	1.05	0.7735	0.76	0.709	0.7315	0.812	0.809	1.105	0.815	1.075	0.904	0.688	0.6985	1.6	1.415
39.94	50.3538	0.0024	0.0031	0.0035	0.0029	0.0032	0.0031	0.002	0.0028	0.0019	0.0011	0.0011	0.0015	0.0028	0.0021	0.0005	0.0012
17.07	50.8194	0.0337	0.0262	0.0203	0.0227	0.0334	0.0339	0.0227	0.0281	0.0495	0.0493	0.0486	0.0421	0.0536	0.055	0.0356	0.0318
46.64	51.5851	0	0	0	0	0	0	0	0	0.0001	0.0001	0	0	0	0	0	0
38.96	55.6524	0.001	0	0.0011	0.0018	0.0015	0.0005	0.0021	0.0023	0.0017	0.0022	0.0026	0.0015	0.0013	0.0024	0.001	0.0017
29.27	56.3004	0.0001	0.0001	0.0001	0.0001	0.0001	0.0002	0.0002	0.0002	0.0002	0.0001	0.0004	0.0002	0.0001	0.0001	0.0001	0.0002
19.16	57.1308	0.0013	0.0012	0.0012	0.0014	0.0013	0.0014	0.0013	0.0014	0.0014	0.0013	0.0014	0.0012	0.0012	0.0015	0.0012	0.0013
12.9	57.351	0.0001	0	0.0001	0	0.0001	0	0	0.0002	0.0001	0.0001	0.0001	0.0001	0.0001	0.0001	0	0.0001
40.25	60.521	0.0011	0	0.0013	0.0019	0.001	0.0013	0.0021	0.0014	0.0019	0.0021	0.0022	0.0025	0.0013	0.0022	0.0023	0
21.74	62.9814	0.0007	0.0005	0.0008	0.0006	0.0009	0.0008	0.0002	0.0002	0.0003	0.0001	0	0.0002	0.0003	0.0002	0.0002	0.0002
31.73	63.6987	0.0015	0.0031	0	0.0008	0.0005	0.0007	0.002	0.0013	0.0009	0.0007	0.0009	0	0.0001	0.0002	0.0004	0
12.26	64.4895	0.0001	0	0	0.0002	0	0.0001	0	0.0001	0.0002	0	0.0001	0	0.0001	0.0003	0.0002	0.0001
22.91	66.2126	0.0043	0.0116	0.0149	0.009	0.011	0.0089	0.0107	0.026	0.0185	0.0172	0.0091	0.0043	0.0242	0.0257	0.0106	0.0093
11.11	68.6736	0.008	0.0142	0.0046	0.0044	0.0042	0.0044	0.0086	0.0044	0.0048	0.0075	0.0097	0.0044	0.0029	0.0063	0.0046	0.0038
40.35	69.9196	0.0332	0.0284	0.0268	0.0267	0.0363	0.0341	0.0349	0.0287	0.0298	0.0266	0.0226	0.0168	0.023	0.0196	0.0263	0.025
12.81	71.5412	0.1045	0.22	0.0522	0.0539	0.0462	0.0376	0.1145	0.0485	0.042	0.1018	0.0729	0.0505	0.0337	0.0619	0.0437	0.0391
24.23	72.2678	0.0064	0.017	0.0012	0.0025	0.0017	0.0011	0.005	0.002	0.0017	0.0033	0.0027	0.0013	0.0008	0.0018	0.002	0.0018
29.54	72.3394	0.0007	0.0004	0.0007	0.0009	0.0017	0.0029	0.0007	0.0002	0.0014	0.0005	0.0002	0.0001	0.0016	0.0006	0.0005	0.0002
12.7	72.9867	0.442	0.9345	0.1865	0.2545	0.188	0.118	0.564	0.1855	0.1565	0.5015	0.346	0.253	0.116	0.3015	0.2005	0.173
30.68	73.1183	0.0506	0.1135	0.036	0.0365	0.0286	0.0316	0.0295	0.0299	0.0215	0.0199	0.0276	0.0082	0.0181	0.0239	0.0182	0.0321
16.5	73.1712	0.0004	0.0009	0.0004	0.0002	0	0.0008	0.0005	0.0002	0.0006	0.0001	0	0.0004	0.0004	0.0001	0.0002	0
25.4	73.2255	0.0058	0.0109	0.0069	0.0084	0.0129	0.0151	0.0146	0.0157	0.0084	0.0137	0.0166	0.0123	0.0061	0.0226	0.0066	0.0142
21.51	74.3299	0.0037	0.0068	0.0052	0.0028	0.0048	0.0064	0.001	0.0058	0.001	0.0008	0.0004	0.0016	0.0034	0.0009	0.0021	0.002
35.67	75.2214	0.0043	0.0029	0.0031	0.006	0.0024	0.0054	0.0055	0.0034	0.0056	0.006	0.0072	0.0066	0.0027	0.007	0	0.0037
37.87	75.4372	0.0377	0.0319	0.0296	0.0315	0.0258	0.0205	0.0512	0.0436	0.0329	0.0215	0.0286	0.0199	0.0271	0.0216	0.038	0.0332
16.34	77.8171	0.0023	0.0055	0	0.0008	0	0	0.0037	0.0004	0	0.0038	0.0034	0.0021	0	0.0028	0.0007	0.0011
35.86	77.8455	0.0168	0.0122	0.0129	0.0121	0.0082	0.0076	0.0137	0.0141	0.0112	0.0087	0.0095	0.0055	0.0105	0.0113	0.0141	0.0136
32.95	78.4387	0.0184	0.0169	0.0166	0.0175	0.0131	0.0149	0.0142	0.0193	0.02	0.0197	0.0202	0.0227	0.0222	0.029	0.017	0.0189
43.97	79.981	0.0196	0.3735	0.101	0.3205	0.271	0.2675	0.0198	0.2445	0.0426	0.452	0.0432	1.09	2.38	0.146	0.6005	0.4245
24.62	80.4057	0.0007	0.0003	0.0001	0.0002	0.0004	0	0	0	0.0005	0.0001	0.0003	0.0002	0.0006	0.0002	0.0002	0.0001
13.89	81.8207	0.0074	0.0197	0.0021	0.0038	0.003	0.0018	0.0107	0.0025	0.0023	0.0087	0.0057	0.0039	0.0015	0.0048	0.003	0.0029
46.49	85.1946	0.0057	0.0199	0.0013	0.002	0.0013	0.0007	0.0072	0.0012	0.001	0.0053	0.0031	0.0036	0.0005	0.0022	0.0012	0.0012
20.9	85.5702	0.0002	0.0001	0.0001	0.0002	0.0002	0.0001	0.0002	0.0001	0.0001	0.0002	0.0002	0.0003	0.0002	0.0002	0.0001	0.0003
38.77	88.5237	0.0031	0.0029	0.0027	0.0028	0.0021	0.0013	0.0058	0.004	0.0027	0.0018	0.0016	0	0.0028	0.002	0.0045	0.0033
12.95	90.0689	0.121	0.2675	0.1485	0.1235	0.0982	0.1405	0.112	0.1225	0.1325	0.0134	0.0951	0.0297	0.1024	0.0839	0.0637	0.0533
16.02	90.7146	0.0002	0.0005	0.0005	0.0008	0.0008	0.0007	0.0005	0.0006	0.0004	0.0005	0.0006	0.0006	0.0005	0.0005	0.0008	0.0005
17.59	90.7577	0.0001	0.0001	0.0001	0	0	0.0001	0	0.0001	0.0001	0	0	0	0.0001	0	0	0
17.35	92.6938	0.0208	0.0282	0.0259	0.0178	0.0266	0.0293	0.0228	0.0319	0.0496	0.0132	0.0419	0.0142	0.0548	0.0273	0.0375	0.017
15.89	92.7844	0.2735	0.347	0.3095	0.273	0.2725	0.2585	0.1694	0.296	0.304	0.235	0.206	0.256	0.3235	0.301	0.2535	0.23
46.27	96.1107	0.0117	0.0345	0.0118	0.0069	0.0088	0.0113	0.0091	0.01	0.0073	0.0085	0.0122	0.0096	0.006	0.0081	0.0057	0.007
19.87	97.9199	0.0066	0.0187	0	0.0035	0.0018	0.0017	0.0115	0.0043	0.0035	0.0084	0.0125	0.0038	0.0041	0.0065	0.0062	0.0056
43.38	99.5059	0.0016	0.0017	0.0022	0.0017	0.0021	0.0017	0.0015	0.002	0.0014	0.0014	0.0015	0.0019	0.0017	0.0014	0.0017	0.0019
20.42	100.408	0.0117	0.0092	0.0068	0.0087	0.0093	0.0091	0.0083	0.0081	0.0125	0.0102	0.0168	0.0184	0.0112	0.0089	0.0196	0.0185
46.06	102.446	0.0689	0.0528	0.069	0.0752	0.0639	0.0601	0.0803	0.0697	0.0691	0.0665	0.0775	0.0689	0.0663	0.0637	0.0776	0.0722
18.58	102.508	0.0019	0.0021	0.0007	0.0017	0.0019	0.0024	0.0022	0.0027	0.0017	0.0015	0.0028	0.0019	0.002	0.0016	0.0013	0.0016
11.33	104.338	0.0101	0.0429	0.0101	0.0079	0.0093	0.0133	0.0054	0.0122	0.0145	0.0058	0.0037	0.0035	0.0152	0.0057	0.0061	0.0079
37.1	106.593	1.81	1.54	1.6	1.545	2.04	1.085	1.395	1.865	1.219	1.5	1.25	1.54	1.435	2	1.36	1.65
10.65	106.979	0.0001	0.0005	0.0002	0.0006	0	0.0001	0	0	0.0001	0	0.0006	0	0.0001	0.0001	0	0.0001
50.76	107.695	0.0042	0.0071	0.0068	0.0072	0.0057	0.0051	0.0035	0.0047	0.0046	0.0016	0.0032	0.0037	0.004	0.0022	0.0028	0.003
12.82	108.559	0.0057	0.0314	0.0053	0.0103	0.007	0.0071	0.0047	0.0065	0.004	0.0047	0.0068	0.0041	0.0031	0.0088	0.0042	0.005
28.09	113.876	0.0093	0.0145	0.0087	0.0073	0.0088	0.009	0.0101	0.0096	0.0109	0.0095	0.0092	0.0075	0.0072	0.0095	0.0128	0.0125
11.91	117.244	0.0017	0.0014	0.0007	0.0015	0.0041	0.0019	0.0005	0.0019	0.0022	0	0.0023	0	0.0006	0.0007	0.0014	0.0012
29.59	118.147	0.002	0	0.0001	0.0002	0.0001	0.0001	0.0001	0.0001	0.0001	0.0001	0	0	0.0001	0.0001	0.0001	0.0001
22.37	120.484	0.0016	0.001	0.0007	0.0007	0.001	0.001	0.0021	0.0013	0.0017	0.002	0.0018	0.0013	0.0011	0.005	0.0011	0.0007
10.33	122.361	0.0124	0.0061	0.0082	0.0134	0.0097	0.0127	0.011	0.0169	0.0144	0.0142	0.0136	0.0084	0.0069	0.0129	0.0135	0.0123
42.97	122.368	0.0001	0	0	0	0	0	0.0001	0	0	0	0.0001	0.0002	0	0.0001	0	0
26.57	123.013	0.0064	0.0134	0.006	0	0	0.0119	0	0.0107	0.0067	0.0043	0.0066	0.0107	0.0098	0.0111	0.0114	0.0102
22.51	127.602	0.0011	0.001	0.001	0.0016	0.0009	0.001	0.001	0.0011	0.0013	0.001	0.0011	0	0.0008	0.0013	0.0007	0.0009
34.33	128.114	0.0001	0	0	0.0001	0	0	0.0001	0	0	0.0001	0	0	0	0.0001	0	0
34.38	129.132	0.0035	0.0025	0.0033	0.0035	0.0032	0.0037	0.0031	0.0038	0.0035	0.0032	0.0035	0.0026	0.0035	0.0033	0.0031	0.0035
43.54	129.608	0.0001	0	0	0.0001	0	0.0001	0	0	0	0.0001	0	0	0	0.0001	0	0.0001
28.04	131.388	0.0006	0.0002	0.0001	0.0002	0.0001	0.0003	0.0001	0.0005	0.0002	0.0002	0.0003	0.0001	0.0021	0.0019	0.0009	0.0006
33.93	131.915	0.0026	0.008	0.0074	0.007	0.0026	0.0041	0.0016	0.01	0.0039	0.0004	0.001	0	0.004	0.0009	0.0019	0.0016
26.42	135.63	0.0008	0.0004	0.0004	0.0006	0.0011	0.0008	0.001	0.0004	0.001	0.0006	0.0009	0.0006	0.0006	0.0007	0.0009	0.0005
42.25	135.874	0.0004	0	0.0002	0.0005	0.0001	0.0002	0.0004	0.0001	0.0007	0.0005	0.0007	0.0002	0.0002	0.0005	0.0001	0.0001
35.25	136.125	0.001	0.0008	0.0005	0.0007	0.0009	0.0011	0.0013	0.0015	0.0007	0.0005	0.0005	0.0009	0.0007	0.0008	0.0008	0.0008
42.97	136.958	0	0.0001	0	0	0.0001	0	0	0	0	0	0	0	0.0001	0	0	0
25.88	140.233	0	0.0001	0	0	0	0.0005	0	0.0001	0	0	0.0002	0	0	0	0	0.0001
17.13	142.453	0.0004	0.0001	0.0007	0.0004	0.0003	0.0004	0.0012	0.0004	0.0005	0.0001	0.0001	0.0002	0.0003	0.0002	0.0003	0.0003
24.55	143.078	0.0003	0	0	0	0	0	0.0001	0.0003	0	0	0.0002	0	0.0002	0	0	0
17.75	143.163	0.0005	0.0009	0.001	0.0012	0.0009	0.0012	0.0009	0.0008	0.0006	0.0008	0.0003	0.0012	0.0003	0.0008	0.0006	0.001
19.5	149.476	0.0051	0.0053	0.0041	0.0037	0.0047	0.0055	0.003	0.0045	0.0068	0.0049	0.0051	0.0058	0.0075	0.0075	0.0037	0.0038
24.46	150.354	0	0.0001	0	0	0.0001	0.0003	0	0.0001	0.0003	0	0	0	0.0001	0.0001	0	0.0003
26.32	151.637	0.0003	0.0004	0.0003	0.0002	0.0004	0.0004	0.0002	0.0004	0.0002	0.0003	0.0003	0.0002	0.0003	0	0.0004	0.0006
26.69	153.06	0.0097	0.0122	0.0136	0.0117	0.0123	0.0137	0.0102	0.013	0.012	0.0098	0.0114	0.0096	0.0125	0.0117	0.0103	0.0111
35.68	155.761	0.0008	0.0002	0.0001	0.0008	0	0.0004	0.0004	0.0003	0	0.0009	0.0009	0.0003	0	0.0009	0	0
19.99	156.147	0.0003	0	0.0002	0.0004	0.0002	0.0005	0.0001	0.0002	0.0004	0	0.0002	0.0001	0.0004	0.0002	0.0001	0
20.71	158.236	0.0024	0.0018	0.0022	0.0031	0.0015	0.0019	0.0031	0.0011	0.0005	0.0015	0.001	0.0033	0.002	0.0015	0.0017	0.003
25.32	158.352	0.0002	0.0002	0.0002	0.0002	0.0001	0.0003	0	0	0	0.0001	0.0002	0	0.0001	0.0001	0.0009	0.0001
40.88	158.383	0.0022	0.0018	0.0017	0.0013	0.0015	0.0015	0.0021	0.0023	0.0017	0.0014	0.0022	0.0015	0.0006	0.0008	0.0038	0.0037
35.92	158.71	0.0004	0	0	0.0002	0	0.0001	0.0001	0	0.0002	0.0002	0.0002	0	0	0.0002	0	0
21.15	159.434	0.0001	0	0	0	0.0003	0.0001	0	0.0002	0	0	0	0.0002	0	0	0	0
11.38	161.648	0	0	0.0001	0	0	0	0	0	0	0	0	0	0	0	0	0
13.34	162.411	0.0484	0.0331	0.0447	0.0467	0.046	0.0428	0.0486	0.0454	0.0299	0.0302	0.0327	0.0279	0.0215	0.0361	0.0356	0.0326
25.21	163.134	0.0623	0.0967	0.0626	0.0581	0.0558	0.0778	0.0332	0.0783	0.16	0.0591	0.0533	0.0263	0.1037	0.08	0.0937	0.0615
37.3	165.995	4.935	5.025	5.43	5.255	5.095	5.02	4.645	4.995	4.595	5.03	5.06	5.13	4.94	4.885	4.3	4.91
11.04	166.288	0.0067	0.0057	0.0076	0.0067	0.0075	0.006	0.0048	0.0075	0.0067	0.0054	0.0103	0.0036	0.0072	0.0048	0.0055	0.0063
29.47	167.254	0.0016	0.0009	0.0012	0.0016	0.0013	0.0012	0.0016	0.0014	0.0017	0.0012	0.0016	0.0011	0.0014	0.0018	0.001	0.0012
18.09	168.047	0.0002	0.0002	0.0001	0.0001	0.0001	0.0002	0.0002	0.0002	0.0001	0.0002	0.0002	0.0003	0.0002	0.0002	0.0001	0.0004
11.8	168.259	0.0003	0.0004	0.0004	0.0002	0.0005	0.0003	0.0003	0.0005	0.0004	0.0001	0.0003	0.0003	0.0004	0.0004	0.0003	0.0004
46.52	169.091	0.0007	0.0001	0.0002	0.0005	0.0005	0	0.0003	0.0001	0.0008	0.0007	0.0002	0	0	0.0002	0.0001	0.0002
20.7	170.743	0.0004	0.0012	0.0004	0.0017	0.0007	0.0005	0.0005	0.0004	0.0003	0.0004	0.0006	0.0005	0.0006	0.0004	0.0016	0.0004
46.39	171.178	0	0	0	0	0	0	0	0	0	0	0	0	0	0	0	0
27.18	172.988	0.0093	0.0018	0.003	0.0096	0.0034	0.0034	0.0071	0.004	0.0022	0.0031	0.0079	0.0038	0.0028	0.003	0.0024	0.0028
18.89	174.102	0	0.0002	0.0001	0.0001	0.0002	0.0002	0	0.0001	0.0003	0.0001	0.0001	0	0.0002	0.0001	0.0001	0.0001
24.36	175.732	0.0015	0.0004	0.0003	0.001	0.0012	0.001	0.0015	0.0017	0.0007	0.0018	0.0014	0.0006	0.001	0.0022	0.0008	0.0009
23.35	176.399	0.0018	0.0012	0.0005	0.001	0.0008	0.0014	0.0016	0.0018	0.0026	0.0023	0.0009	0.0014	0.0012	0.0018	0.0013	0.0013
19.41	178.026	0.0001	0.0002	0.0001	0.0001	0.0001	0.0002	0.0001	0.0001	0	0.0001	0.0001	0.0002	0.0001	0.0001	0.0001	0.0001
20.13	179.149	0.0004	0	0	0.0006	0	0	0.0003	0	0.0008	0.0005	0.0007	0	0	0.0007	0	0
23.67	179.345	0.0017	0.002	0.001	0.0012	0	0.0013	0.0021	0.0019	0.0026	0.0017	0.0024	0.0018	0.0022	0.0019	0.0037	0.0031
12.69	179.358	0.0002	0	0.0001	0.0002	0.0001	0.0001	0.0001	0.0001	0.0001	0	0.0002	0	0.0001	0.0002	0.0001	0.0001
15.18	181.688	0.0004	0.0001	0.0002	0.0005	0.0001	0.0001	0.0004	0.0001	0.0005	0.0001	0.0006	0	0.0001	0.0005	0.0001	0.0001
31.62	182.079	0.0024	0.0019	0.0014	0.0029	0.0016	0.0016	0.0024	0.0013	0.0029	0.0026	0.0022	0.0027	0.0016	0.0028	0.0012	0.0021
17.54	183.463	0.0069	0.0112	0.0054	0.0095	0.0105	0.0122	0.0098	0.011	0.0086	0.0076	0.0077	0.0111	0.0101	0.0093	0.01	0.0134
28.52	184.188	0.0121	0.0074	0.0086	0.0126	0.0085	0.0087	0.0117	0.0093	0.0131	0.012	0.0136	0.0091	0.0091	0.0132	0.0078	0.0084
35.44	186.091	0.0014	0.0006	0.0006	0.0014	0.0006	0.0006	0.0012	0.0007	0.0014	0.0013	0.0015	0.0004	0.0006	0.0013	0.0005	0.0006
37.36	189.515	0.0023	0.0021	0.0026	0.0021	0.0017	0.0001	0.004	0.0039	0.0053	0.0025	0.0017	0.0018	0.001	0.001	0.002	0.002
33.31	189.863	0.0001	0	0.0001	0	0.0001	0.0002	0.0001	0.0002	0.0002	0	0.0001	0	0.0001	0	0	0
15.56	193.054	0.0017	0	0.0005	0.0012	0.0016	0.0012	0.0007	0.0012	0.001	0.0015	0.0017	0	0.0009	0.0006	0.001	0.0013
25.58	195.637	0.0203	0.0112	0.0119	0.0181	0.0115	0.0115	0.0184	0.0121	0.0205	0.0176	0.0199	0.0118	0.0122	0.0184	0.0106	0.0123
29.76	196.035	0.0002	0	0	0.0001	0	0	0.0001	0.0001	0.0002	0.0002	0.0001	0.0001	0	0.0002	0	0
40.47	196.745	0.0386	0.0303	0.0344	0.0367	0.0412	0.0412	0.0433	0.0351	0.0274	0.0244	0.0287	0.0219	0.036	0.0302	0.0486	0.0454
26.87	197.88	0.0469	0.0439	0.0474	0.0479	0.0454	0.0468	0.0442	0.0476	0.0475	0.0433	0.0478	0.0464	0.0441	0.0486	0.0393	0.0434
42.09	198.778	0.0007	0	0	0.0009	0	0	0.0004	0	0.0005	0.0006	0.0008	0	0	0.0006	0	0
24.17	199.469	0	0.0002	0.0001	0	0.0001	0.0001	0.0001	0.0001	0.0002	0.0001	0	0	0.0001	0.0001	0	0.0001
21.79	202.898	0	0.0028	0.0035	0.0011	0.001	0.0007	0	0.0026	0.0016	0	0	0	0.0027	0.0027	0	0.0005
26.15	203.541	0.001	0.0001	0.0004	0.0008	0.0004	0.0005	0.0011	0.0007	0	0.001	0	0	0.0004	0.0008	0.0002	0.0005
42.52	204.78	0.813	0.412	0.4745	0.9	0.448	0.4495	0.8105	0.4675	0.7955	0.805	0.848	0.165	0.4215	0.817	0.3875	0.4125
32.42	207.214	0.0008	0.0003	0.0004	0.0008	0.0004	0.0004	0.0008	0.0005	0.0008	0.0007	0.0008	0.0004	0.0005	0.0008	0.0004	0.0004
21.41	210.73	0.0009	0.0014	0.0015	0.0014	0.0011	0.0014	0.0012	0.0012	0.0015	0.001	0.0006	0.0013	0.0011	0.0006	0.0009	0.0017
28.12	211.34	0.0014	0.0008	0.0009	0.0013	0.0009	0.0009	0.0013	0.0009	0.0011	0.0013	0.0014	0.0009	0.0008	0.0014	0.0007	0.0008
41.99	211.509	0.0036	0.0002	0.0008	0.003	0.0011	0.001	0.0039	0.0009	0.0031	0.0039	0.0031	0.0018	0.0009	0.0032	0.0011	0.0013
18.01	211.987	0.0015	0.0041	0.0046	0.003	0.0034	0.004	0.0014	0.0043	0.0031	0.0019	0.0025	0.0016	0.0035	0.0036	0.0019	0.0024
11.64	213.973	0.0271	0.0321	0.0362	0.0291	0.0302	0.0323	0.0241	0.0345	0.0343	0.0264	0.03	0.0211	0.0341	0.0282	0.0254	0.0265
42.88	217.741	0.0965	0.1025	0.0752	0.0731	0.0951	0.091	0.0865	0.0818	0.1285	0.0982	0.1305	0.108	0.138	0.1135	0.0497	0.119
10.34	217.977	0.0082	0.0058	0.0026	0.0061	0.0041	0.0072	0.0081	0.0064	0.0145	0.0043	0.0129	0.0023	0.0076	0.0089	0.0063	0.0057
42.92	218.294	0	0	0	0	0	0	0	0	0	0	0	0	0.0001	0	0	0
22.43	218.488	0.0116	0.0073	0.0071	0.012	0.0071	0.0084	0.0124	0.0066	0.0117	0.0134	0.013	0.0088	0.0048	0.0121	0.0066	0.0067
22.44	218.584	0.0198	0.0135	0.0166	0.0169	0.0128	0.017	0.0164	0.0139	0.0197	0.0193	0.0202	0.0148	0.0176	0.0236	0.0128	0.0137
39.53	219.618	0.0013	0.0005	0.0006	0.0013	0.0006	0.0007	0.0012	0.0007	0.0014	0.0014	0.0013	0.0007	0.0006	0.0013	0.0005	0.0006
13.73	220.978	0.0196	0.0104	0.0132	0.0217	0.0121	0.0125	0.0155	0.0135	0.0234	0.0159	0.0224	0.0082	0.012	0.0218	0.0095	0.0102
38.84	221.358	0.0011	0.0003	0.0004	0.0011	0.0005	0.0006	0.001	0.0006	0.001	0.0009	0.0009	0.0005	0.0005	0.0011	0.0004	0.0005
23.12	223.42	0.245	0.278	0.2255	0.2275	0.2285	0.2945	0.1445	0.3245	0.409	0.298	0.2425	0.17	0.282	0.2945	0.2625	0.253
13.92	223.731	0.0108	0.0004	0.0008	0.006	0.0029	0.0019	0.0106	0.0012	0.0006	0.0094	0.0115	0.013	0.0013	0.0088	0.002	0.0077
46.34	224.681	0.0002	0.0001	0.0005	0	0	0.0003	0	0.0001	0.0003	0.0002	0.0002	0.0003	0.0001	0.0001	0.0002	0.0001
